# Supplementary material for: Effect of post COVID-19 on body composition, physical fitness, sleep quality and quality of life among young adults: a cross-sectional study of matched pairs
Source: PeerJ. 2024 Sep 20;12:e18074. doi: 10.7717/peerj.18074 (PMC11418813; doi:10.7717/peerj.18074)
Supplement: Supplemental Information 3 [file peerj-12-18074-s003.zip]

Archive with 1 entries (1 files):
- covid_healthy_fitness.sav
